# Supplementary material for: Caffeine Intake among Undergraduate Students: Sex Differences, Sources, Motivations, and Associations with Smoking Status and Self-Reported Sleep Quality
Source: Nutrients. 2022 Apr 16;14(8):1661. doi: 10.3390/nu14081661 (PMC9029267; doi:10.3390/nu14081661)
Supplement: Supplementary file 1 [file nutrients-14-01661-s001.zip]

Archive with 1 entries (1 files):
- nutrients-1634343-supplementary.pdf
